# Supplementary material for: Mussel-Inspired Surface Modification of α-Zirconium Phosphate Nanosheets for Anchoring Efficient and Reusable Ultrasmall Au Nanocatalysts
Source: Nanomaterials (Basel). 2022 Sep 25;12(19):3339. doi: 10.3390/nano12193339 (PMC9565343; doi:10.3390/nano12193339)
Supplement: Supplementary file 1 [file nanomaterials-12-03339-s001.zip]

Archive with 1 entries (1 files):
- nanomaterials-1919825-supplementary.pdf
